# Supplementary material for: Spindle assembly checkpoint-dependent mitotic delay is required for cell division in absence of centrosomes
Source: eLife. 2024 Aug 2;12:RP84875. doi: 10.7554/eLife.84875 (PMC11296703; doi:10.7554/eLife.84875)
Supplement: Figure 1—figure supplement 1—source data 1. [file elife-84875-fig1-figsupp1-data1.zip]

Archive with 4 entries (3 files):
- Figure1_Supp1_Source_Data_1/
- __MACOSX/._Figure1_Supp1_Source_Data_1
- Figure1_Supp1_Source_Data_1/Figure1 supplement 1a-source data.xlsx
- __MACOSX/Figure1_Supp1_Source_Data_1/._Figure1 supplement 1a-source data.xlsx
