# Supplementary material for: Spindle assembly checkpoint-dependent mitotic delay is required for cell division in absence of centrosomes
Source: eLife. 2024 Aug 2;12:RP84875. doi: 10.7554/eLife.84875 (PMC11296703; doi:10.7554/eLife.84875)
Supplement: Figure 1—figure supplement 1—source data 1. [file elife-84875-fig1-figsupp1-data1.zip › Figure1_Supp1_Source_Data_1/Figure1 supplement 1a-source data.xlsx]

## Sheet: Tabelle1
	MPS1 IN-1
	RPE1TP53-/-				U2OS
	DMSO	CNONE	Untreated	SASS6-/-	DMSO	CNONE
No Division		45		37		35
2 Daughters	38	1	60	2	41	3
3+ Daughters	3		5		10
Death		2	1	1		3
Mitotic Arrest		1		1
n=	41	49	66	41	51	41
