# Supplementary material for: Spindle assembly checkpoint-dependent mitotic delay is required for cell division in absence of centrosomes
Source: eLife. 2024 Aug 2;12:RP84875. doi: 10.7554/eLife.84875 (PMC11296703; doi:10.7554/eLife.84875)
Supplement: Figure 1—figure supplement 3—source data 1. [file elife-84875-fig1-figsupp3-data1.zip]

Archive with 10 entries (9 files):
- Figure1-supplement3-source data 1/
- __MACOSX/._Figure1-supplement3-source data 1
- Figure1-supplement3-source data 1/Figure1 supplement3a_DNAgel_labelled.pdf
- __MACOSX/Figure1-supplement3-source data 1/._Figure1 supplement3a_DNAgel_labelled.pdf
- Figure1-supplement3-source data 1/Blot_SupplementalFigure3d.pdf
- __MACOSX/Figure1-supplement3-source data 1/._Blot_SupplementalFigure3d.pdf
- Figure1-supplement3-source data 1/Blot_SupplementalFigure3c.pdf
- __MACOSX/Figure1-supplement3-source data 1/._Blot_SupplementalFigure3c.pdf
- Figure1-supplement3-source data 1/Blot_SupplementalFigure3b.pdf
- __MACOSX/Figure1-supplement3-source data 1/._Blot_SupplementalFigure3b.pdf
