# Supplementary material for: Spindle assembly checkpoint-dependent mitotic delay is required for cell division in absence of centrosomes
Source: eLife. 2024 Aug 2;12:RP84875. doi: 10.7554/eLife.84875 (PMC11296703; doi:10.7554/eLife.84875)
Supplement: Figure 1—figure supplement 3—source data 2. [file elife-84875-fig1-figsupp3-data2.zip]

Archive with 16 entries (15 files):
- Figure1-supplement3-source data 2/
- __MACOSX/._Figure1-supplement3-source data 2
- Figure1-supplement3-source data 2/Figure1 supplement3c_Cas9_blot_raw.png
- __MACOSX/Figure1-supplement3-source data 2/._Figure1 supplement3c_Cas9_blot_raw.png
- Figure1-supplement3-source data 2/Figure1 supplement3d_AcTub_blot_raw.png
- __MACOSX/Figure1-supplement3-source data 2/._Figure1 supplement3d_AcTub_blot_raw.png
- Figure1-supplement3-source data 2/Figure1 supplement3d_aTub_blot_raw.png
- __MACOSX/Figure1-supplement3-source data 2/._Figure1 supplement3d_aTub_blot_raw.png
- Figure1-supplement3-source data 2/Figure1 supplement3b_GFP_blot_raw.png
- __MACOSX/Figure1-supplement3-source data 2/._Figure1 supplement3b_GFP_blot_raw.png
- Figure1-supplement3-source data 2/Figure1 supplement3b_aTub_blot_raw.png
- __MACOSX/Figure1-supplement3-source data 2/._Figure1 supplement3b_aTub_blot_raw.png
- Figure1-supplement3-source data 2/Figure1 supplement3a_DNAgel_raw.png
- __MACOSX/Figure1-supplement3-source data 2/._Figure1 supplement3a_DNAgel_raw.png
- Figure1-supplement3-source data 2/Figure1 supplement3c_REVERT_blot_raw.png
- __MACOSX/Figure1-supplement3-source data 2/._Figure1 supplement3c_REVERT_blot_raw.png
