# Supplementary material for: Spindle assembly checkpoint-dependent mitotic delay is required for cell division in absence of centrosomes
Source: eLife. 2024 Aug 2;12:RP84875. doi: 10.7554/eLife.84875 (PMC11296703; doi:10.7554/eLife.84875)
Supplement: Figure 1—figure supplement 4—source data 1. [file elife-84875-fig1-figsupp4-data1.zip › Figure1_Supp4_Source_Data_1/Figure1 supplement 4a'-source data.xlsx]

## Sheet: Tabelle1
Replicate 1
	RPE1TP53-/-		U2OS
	10d DMSO + 10d washout	10d CNONE + 10d washout	10d DMSO + 10d washout	10d CNONE + 10d washout
0-1 centriole/s	2	2	2	1
2-4 centrioles	50	53	47	41
5+ centrioles	1	3	5	8
n=	53	58	54	50
Replicate 2
	RPE1TP53-/-		U2OS
	10d DMSO + 10d washout	10d CNONE + 10d washout	10d DMSO + 10d washout	10d CNONE + 10d washout
0-1 centriole/s	0	1	3	3
2-4 centrioles	47	47	42	47
5+ centrioles	4	2	6	6
n=	51	50	51	56
