# Supplementary material for: Spindle assembly checkpoint-dependent mitotic delay is required for cell division in absence of centrosomes
Source: eLife. 2024 Aug 2;12:RP84875. doi: 10.7554/eLife.84875 (PMC11296703; doi:10.7554/eLife.84875)
Supplement: Figure 1—figure supplement 4—source data 1. [file elife-84875-fig1-figsupp4-data1.zip › Figure1_Supp4_Source_Data_1/Figure1 supplement 4c-source data.xlsx]

## Sheet: Tabelle1
	DMSO		CFI402257		DMSO		CFI402257
	RPE1TP53-/-				U2OS
	DMSO WO	CNONE WO	DMSO WO	CNONE WO	DMSO WO	CNONE WO	DMSO WO	CNONE WO
No Division		1
2 Daughters	40	50	48	47	40	42	43	40
3+ Daughters
Death		1		1
Mitotic Arrest	1	1			1
n=	41	53	48	48	41	42	43	40
