# Supplementary material for: Spindle assembly checkpoint-dependent mitotic delay is required for cell division in absence of centrosomes
Source: eLife. 2024 Aug 2;12:RP84875. doi: 10.7554/eLife.84875 (PMC11296703; doi:10.7554/eLife.84875)
Supplement: Figure 2—source data 1. [file elife-84875-fig2-data1.zip]

Archive with 10 entries (9 files):
- Figure2_Source_Data_1/
- __MACOSX/._Figure2_Source_Data_1
- Figure2_Source_Data_1/Figure2b-source data.xlsx
- __MACOSX/Figure2_Source_Data_1/._Figure2b-source data.xlsx
- Figure2_Source_Data_1/Figure2b''-source data.xlsx
- __MACOSX/Figure2_Source_Data_1/._Figure2b''-source data.xlsx
- Figure2_Source_Data_1/Figure2a-source data.xlsx
- __MACOSX/Figure2_Source_Data_1/._Figure2a-source data.xlsx
- Figure2_Source_Data_1/Figure2a''-source data.xlsx
- __MACOSX/Figure2_Source_Data_1/._Figure2a''-source data.xlsx
