# Supplementary material for: Spindle assembly checkpoint-dependent mitotic delay is required for cell division in absence of centrosomes
Source: eLife. 2024 Aug 2;12:RP84875. doi: 10.7554/eLife.84875 (PMC11296703; doi:10.7554/eLife.84875)
Supplement: Figure 3—source data 1. [file elife-84875-fig3-data1.zip]

Archive with 4 entries (3 files):
- Figure3_Source_Data_1/
- __MACOSX/._Figure3_Source_Data_1
- Figure3_Source_Data_1/Figure3c'-source data.xlsx
- __MACOSX/Figure3_Source_Data_1/._Figure3c'-source data.xlsx
