# Supplementary material for: Spindle assembly checkpoint-dependent mitotic delay is required for cell division in absence of centrosomes
Source: eLife. 2024 Aug 2;12:RP84875. doi: 10.7554/eLife.84875 (PMC11296703; doi:10.7554/eLife.84875)
Supplement: Figure 3—source data 1. [file elife-84875-fig3-data1.zip › Figure3_Source_Data_1/Figure3c'-source data.xlsx]

## Sheet: Tabelle1
	RPE1 tp53 null Bleb WO + CFI
	Mononucleate	Binucleate
No Division		2
2 Daughters	50	32
3+ Daughters		14
Death
Mitotic Arrest
n=	50	48
